# Supplementary material for: Multiomic Analysis Provided Insights into the Responses of Carbon Sources by Wood-Rotting Fungi Daldinia carpinicola
Source: J Fungi (Basel). 2025 Feb 4;11(2):115. doi: 10.3390/jof11020115 (PMC11856974; doi:10.3390/jof11020115)
Supplement: Supplementary file 1 [file jof-11-00115-s001.zip]

Archive with 448 entries (444 files):
- jof-3369885-supplementary/
- jof-3369885-supplementary/Metabolome data/
- jof-3369885-supplementary/Metabolome data/BMK220923-BB524-ZX01-0301.data.tar.gz
- jof-3369885-supplementary/Metabolome KEGG map/
- jof-3369885-supplementary/Metabolome KEGG map/ko00010.html
- jof-3369885-supplementary/Metabolome KEGG map/ko00010.png
- jof-3369885-supplementary/Metabolome KEGG map/ko00020.html
- jof-3369885-supplementary/Metabolome KEGG map/ko00020.png
- jof-3369885-supplementary/Metabolome KEGG map/ko00030.html
- jof-3369885-supplementary/Metabolome KEGG map/ko00030.png
- jof-3369885-supplementary/Metabolome KEGG map/ko00040.html
- jof-3369885-supplementary/Metabolome KEGG map/ko00040.png
- jof-3369885-supplementary/Metabolome KEGG map/ko00051.html
- jof-3369885-supplementary/Metabolome KEGG map/ko00051.png
- jof-3369885-supplementary/Metabolome KEGG map/ko00052.html
- jof-3369885-supplementary/Metabolome KEGG map/ko00052.png
- jof-3369885-supplementary/Metabolome KEGG map/ko00053.html
- jof-3369885-supplementary/Metabolome KEGG map/ko00053.png
- jof-3369885-supplementary/Metabolome KEGG map/ko00061.html
- jof-3369885-supplementary/Metabolome KEGG map/ko00061.png
- jof-3369885-supplementary/Metabolome KEGG map/ko00062.html
- jof-3369885-supplementary/Metabolome KEGG map/ko00062.png
- jof-3369885-supplementary/Metabolome KEGG map/ko00071.html
- jof-3369885-supplementary/Metabolome KEGG map/ko00071.png
- jof-3369885-supplementary/Metabolome KEGG map/ko00073.html
- jof-3369885-supplementary/Metabolome KEGG map/ko00073.png
- jof-3369885-supplementary/Metabolome KEGG map/ko00100.html
- jof-3369885-supplementary/Metabolome KEGG map/ko00100.png
- jof-3369885-supplementary/Metabolome KEGG map/ko00130.html
- jof-3369885-supplementary/Metabolome KEGG map/ko00130.png
- jof-3369885-supplementary/Metabolome KEGG map/ko00190.html
- jof-3369885-supplementary/Metabolome KEGG map/ko00190.png
- jof-3369885-supplementary/Metabolome KEGG map/ko00220.html
- jof-3369885-supplementary/Metabolome KEGG map/ko00220.png
- jof-3369885-supplementary/Metabolome KEGG map/ko00230.html
- jof-3369885-supplementary/Metabolome KEGG map/ko00230.png
- jof-3369885-supplementary/Metabolome KEGG map/ko00232.html
- jof-3369885-supplementary/Metabolome KEGG map/ko00232.png
- jof-3369885-supplementary/Metabolome KEGG map/ko00240.html
- jof-3369885-supplementary/Metabolome KEGG map/ko00240.png
- jof-3369885-supplementary/Metabolome KEGG map/ko00250.html
- jof-3369885-supplementary/Metabolome KEGG map/ko00250.png
- jof-3369885-supplementary/Metabolome KEGG map/ko00254.html
- jof-3369885-supplementary/Metabolome KEGG map/ko00254.png
- jof-3369885-supplementary/Metabolome KEGG map/ko00260.html
- jof-3369885-supplementary/Metabolome KEGG map/ko00260.png
- jof-3369885-supplementary/Metabolome KEGG map/ko00261.html
- jof-3369885-supplementary/Metabolome KEGG map/ko00261.png
- jof-3369885-supplementary/Metabolome KEGG map/ko00270.html
- jof-3369885-supplementary/Metabolome KEGG map/ko00270.png
- jof-3369885-supplementary/Metabolome KEGG map/ko00280.html
- jof-3369885-supplementary/Metabolome KEGG map/ko00280.png
- jof-3369885-supplementary/Metabolome KEGG map/ko00290.html
- jof-3369885-supplementary/Metabolome KEGG map/ko00290.png
- jof-3369885-supplementary/Metabolome KEGG map/ko00300.html
- jof-3369885-supplementary/Metabolome KEGG map/ko00300.png
- jof-3369885-supplementary/Metabolome KEGG map/ko00310.html
- jof-3369885-supplementary/Metabolome KEGG map/ko00310.png
- jof-3369885-supplementary/Metabolome KEGG map/ko00311.html
- jof-3369885-supplementary/Metabolome KEGG map/ko00311.png
- jof-3369885-supplementary/Metabolome KEGG map/ko00330.html
- jof-3369885-supplementary/Metabolome KEGG map/ko00330.png
- jof-3369885-supplementary/Metabolome KEGG map/ko00332.html
- jof-3369885-supplementary/Metabolome KEGG map/ko00332.png
- jof-3369885-supplementary/Metabolome KEGG map/ko00340.html
- jof-3369885-supplementary/Metabolome KEGG map/ko00340.png
- jof-3369885-supplementary/Metabolome KEGG map/ko00350.html
- jof-3369885-supplementary/Metabolome KEGG map/ko00350.png
- jof-3369885-supplementary/Metabolome KEGG map/ko00360.html
- jof-3369885-supplementary/Metabolome KEGG map/ko00360.png
- jof-3369885-supplementary/Metabolome KEGG map/ko00380.html
- jof-3369885-supplementary/Metabolome KEGG map/ko00380.png
- jof-3369885-supplementary/Metabolome KEGG map/ko00400.html
- jof-3369885-supplementary/Metabolome KEGG map/ko00400.png
- jof-3369885-supplementary/Metabolome KEGG map/ko00403.html
- jof-3369885-supplementary/Metabolome KEGG map/ko00403.png
- jof-3369885-supplementary/Metabolome KEGG map/ko00404.html
- jof-3369885-supplementary/Metabolome KEGG map/ko00404.png
- jof-3369885-supplementary/Metabolome KEGG map/ko00410.html
- jof-3369885-supplementary/Metabolome KEGG map/ko00410.png
- jof-3369885-supplementary/Metabolome KEGG map/ko00430.html
- jof-3369885-supplementary/Metabolome KEGG map/ko00430.png
- jof-3369885-supplementary/Metabolome KEGG map/ko00440.html
- jof-3369885-supplementary/Metabolome KEGG map/ko00440.png
- jof-3369885-supplementary/Metabolome KEGG map/ko00460.html
- jof-3369885-supplementary/Metabolome KEGG map/ko00460.png
- jof-3369885-supplementary/Metabolome KEGG map/ko00470.html
- jof-3369885-supplementary/Metabolome KEGG map/ko00470.png
- jof-3369885-supplementary/Metabolome KEGG map/ko00480.html
- jof-3369885-supplementary/Metabolome KEGG map/ko00480.png
- jof-3369885-supplementary/Metabolome KEGG map/ko00500.html
- jof-3369885-supplementary/Metabolome KEGG map/ko00500.png
- jof-3369885-supplementary/Metabolome KEGG map/ko00520.html
- jof-3369885-supplementary/Metabolome KEGG map/ko00520.png
- jof-3369885-supplementary/Metabolome KEGG map/ko00523.html
- jof-3369885-supplementary/Metabolome KEGG map/ko00523.png
- jof-3369885-supplementary/Metabolome KEGG map/ko00561.html
- jof-3369885-supplementary/Metabolome KEGG map/ko00561.png
- jof-3369885-supplementary/Metabolome KEGG map/ko00562.html
- jof-3369885-supplementary/Metabolome KEGG map/ko00562.png
- jof-3369885-supplementary/Metabolome KEGG map/ko00563.html
- jof-3369885-supplementary/Metabolome KEGG map/ko00563.png
- jof-3369885-supplementary/Metabolome KEGG map/ko00564.html
- jof-3369885-supplementary/Metabolome KEGG map/ko00564.png
- jof-3369885-supplementary/Metabolome KEGG map/ko00565.html
- jof-3369885-supplementary/Metabolome KEGG map/ko00565.png
- jof-3369885-supplementary/Metabolome KEGG map/ko00590.html
- jof-3369885-supplementary/Metabolome KEGG map/ko00590.png
- jof-3369885-supplementary/Metabolome KEGG map/ko00591.html
- jof-3369885-supplementary/Metabolome KEGG map/ko00591.png
- jof-3369885-supplementary/Metabolome KEGG map/ko00592.html
- jof-3369885-supplementary/Metabolome KEGG map/ko00592.png
- jof-3369885-supplementary/Metabolome KEGG map/ko00600.html
- jof-3369885-supplementary/Metabolome KEGG map/ko00600.png
- jof-3369885-supplementary/Metabolome KEGG map/ko00620.html
- jof-3369885-supplementary/Metabolome KEGG map/ko00620.png
- jof-3369885-supplementary/Metabolome KEGG map/ko00630.html
- jof-3369885-supplementary/Metabolome KEGG map/ko00630.png
- jof-3369885-supplementary/Metabolome KEGG map/ko00640.html
- jof-3369885-supplementary/Metabolome KEGG map/ko00640.png
- jof-3369885-supplementary/Metabolome KEGG map/ko00650.html
- jof-3369885-supplementary/Metabolome KEGG map/ko00650.png
- jof-3369885-supplementary/Metabolome KEGG map/ko00660.html
- jof-3369885-supplementary/Metabolome KEGG map/ko00660.png
- jof-3369885-supplementary/Metabolome KEGG map/ko00670.html
- jof-3369885-supplementary/Metabolome KEGG map/ko00670.png
- jof-3369885-supplementary/Metabolome KEGG map/ko00680.html
- jof-3369885-supplementary/Metabolome KEGG map/ko00680.png
- jof-3369885-supplementary/Metabolome KEGG map/ko00730.html
- jof-3369885-supplementary/Metabolome KEGG map/ko00730.png
- jof-3369885-supplementary/Metabolome KEGG map/ko00740.html
- jof-3369885-supplementary/Metabolome KEGG map/ko00740.png
- jof-3369885-supplementary/Metabolome KEGG map/ko00750.html
- jof-3369885-supplementary/Metabolome KEGG map/ko00750.png
- jof-3369885-supplementary/Metabolome KEGG map/ko00760.html
- jof-3369885-supplementary/Metabolome KEGG map/ko00760.png
- jof-3369885-supplementary/Metabolome KEGG map/ko00770.html
- jof-3369885-supplementary/Metabolome KEGG map/ko00770.png
- jof-3369885-supplementary/Metabolome KEGG map/ko00780.html
- jof-3369885-supplementary/Metabolome KEGG map/ko00780.png
- jof-3369885-supplementary/Metabolome KEGG map/ko00785.html
- jof-3369885-supplementary/Metabolome KEGG map/ko00785.png
- jof-3369885-supplementary/Metabolome KEGG map/ko00790.html
- jof-3369885-supplementary/Metabolome KEGG map/ko00790.png
- jof-3369885-supplementary/Metabolome KEGG map/ko00791.html
- jof-3369885-supplementary/Metabolome KEGG map/ko00791.png
- jof-3369885-supplementary/Metabolome KEGG map/ko00860.html
- jof-3369885-supplementary/Metabolome KEGG map/ko00860.png
- jof-3369885-supplementary/Metabolome KEGG map/ko00900.html
- jof-3369885-supplementary/Metabolome KEGG map/ko00900.png
- jof-3369885-supplementary/Metabolome KEGG map/ko00901.html
- jof-3369885-supplementary/Metabolome KEGG map/ko00901.png
- jof-3369885-supplementary/Metabolome KEGG map/ko00904.html
- jof-3369885-supplementary/Metabolome KEGG map/ko00904.png
- jof-3369885-supplementary/Metabolome KEGG map/ko00906.html
- jof-3369885-supplementary/Metabolome KEGG map/ko00906.png
- jof-3369885-supplementary/Metabolome KEGG map/ko00909.html
- jof-3369885-supplementary/Metabolome KEGG map/ko00909.png
- jof-3369885-supplementary/Metabolome KEGG map/ko00910.html
- jof-3369885-supplementary/Metabolome KEGG map/ko00910.png
- jof-3369885-supplementary/Metabolome KEGG map/ko00920.html
- jof-3369885-supplementary/Metabolome KEGG map/ko00920.png
- jof-3369885-supplementary/Metabolome KEGG map/ko00970.html
- jof-3369885-supplementary/Metabolome KEGG map/ko00970.png
- jof-3369885-supplementary/Metabolome KEGG map/ko00997.html
- jof-3369885-supplementary/Metabolome KEGG map/ko00997.png
- jof-3369885-supplementary/Metabolome KEGG map/ko00999.html
- jof-3369885-supplementary/Metabolome KEGG map/ko00999.png
- jof-3369885-supplementary/Metabolome KEGG map/ko01040.html
- jof-3369885-supplementary/Metabolome KEGG map/ko01040.png
- jof-3369885-supplementary/Metabolome KEGG map/ko01053.html
- jof-3369885-supplementary/Metabolome KEGG map/ko01053.png
- jof-3369885-supplementary/Metabolome KEGG map/ko02010.html
- jof-3369885-supplementary/Metabolome KEGG map/ko02010.png
- jof-3369885-supplementary/Metabolome KEGG map/ko04070.html
- jof-3369885-supplementary/Metabolome KEGG map/ko04070.png
- jof-3369885-supplementary/Metabolome KEGG map/ko04113.html
- jof-3369885-supplementary/Metabolome KEGG map/ko04113.png
- jof-3369885-supplementary/Metabolome KEGG map/ko04122.html
- jof-3369885-supplementary/Metabolome KEGG map/ko04122.png
- jof-3369885-supplementary/Metabolome KEGG map/ko04136.html
- jof-3369885-supplementary/Metabolome KEGG map/ko04136.png
- jof-3369885-supplementary/Metabolome KEGG map/ko04138.html
- jof-3369885-supplementary/Metabolome KEGG map/ko04138.png
- jof-3369885-supplementary/Metabolome KEGG map/ko04144.html
- jof-3369885-supplementary/Metabolome KEGG map/ko04144.png
- jof-3369885-supplementary/Supplementary figures and tables .pdf
- jof-3369885-supplementary/Transcriptome KEGG map/
- jof-3369885-supplementary/Transcriptome KEGG map/ko00010.html
- jof-3369885-supplementary/Transcriptome KEGG map/ko00010.png
- jof-3369885-supplementary/Transcriptome KEGG map/ko00020.html
- jof-3369885-supplementary/Transcriptome KEGG map/ko00020.png
- jof-3369885-supplementary/Transcriptome KEGG map/ko00030.html
- jof-3369885-supplementary/Transcriptome KEGG map/ko00030.png
- jof-3369885-supplementary/Transcriptome KEGG map/ko00040.html
- jof-3369885-supplementary/Transcriptome KEGG map/ko00040.png
- jof-3369885-supplementary/Transcriptome KEGG map/ko00051.html
- jof-3369885-supplementary/Transcriptome KEGG map/ko00051.png
- jof-3369885-supplementary/Transcriptome KEGG map/ko00052.html
- jof-3369885-supplementary/Transcriptome KEGG map/ko00052.png
- jof-3369885-supplementary/Transcriptome KEGG map/ko00053.html
- jof-3369885-supplementary/Transcriptome KEGG map/ko00053.png
- jof-3369885-supplementary/Transcriptome KEGG map/ko00061.html
- jof-3369885-supplementary/Transcriptome KEGG map/ko00061.png
- jof-3369885-supplementary/Transcriptome KEGG map/ko00062.html
- jof-3369885-supplementary/Transcriptome KEGG map/ko00062.png
- jof-3369885-supplementary/Transcriptome KEGG map/ko00071.html
- jof-3369885-supplementary/Transcriptome KEGG map/ko00071.png
- jof-3369885-supplementary/Transcriptome KEGG map/ko00072.html
- jof-3369885-supplementary/Transcriptome KEGG map/ko00072.png
- jof-3369885-supplementary/Transcriptome KEGG map/ko00073.html
- jof-3369885-supplementary/Transcriptome KEGG map/ko00073.png
- jof-3369885-supplementary/Transcriptome KEGG map/ko00100.html
- jof-3369885-supplementary/Transcriptome KEGG map/ko00100.png
- jof-3369885-supplementary/Transcriptome KEGG map/ko00130.html
- jof-3369885-supplementary/Transcriptome KEGG map/ko00130.png
- jof-3369885-supplementary/Transcriptome KEGG map/ko00190.html
- jof-3369885-supplementary/Transcriptome KEGG map/ko00190.png
- jof-3369885-supplementary/Transcriptome KEGG map/ko00220.html
- jof-3369885-supplementary/Transcriptome KEGG map/ko00220.png
- jof-3369885-supplementary/Transcriptome KEGG map/ko00230.html
- jof-3369885-supplementary/Transcriptome KEGG map/ko00230.png
- jof-3369885-supplementary/Transcriptome KEGG map/ko00232.html
- jof-3369885-supplementary/Transcriptome KEGG map/ko00232.png
- jof-3369885-supplementary/Transcriptome KEGG map/ko00240.html
- jof-3369885-supplementary/Transcriptome KEGG map/ko00240.png
- jof-3369885-supplementary/Transcriptome KEGG map/ko00250.html
- jof-3369885-supplementary/Transcriptome KEGG map/ko00250.png
- jof-3369885-supplementary/Transcriptome KEGG map/ko00254.html
- jof-3369885-supplementary/Transcriptome KEGG map/ko00254.png
- jof-3369885-supplementary/Transcriptome KEGG map/ko00260.html
- jof-3369885-supplementary/Transcriptome KEGG map/ko00260.png
- jof-3369885-supplementary/Transcriptome KEGG map/ko00261.html
- jof-3369885-supplementary/Transcriptome KEGG map/ko00261.png
- jof-3369885-supplementary/Transcriptome KEGG map/ko00270.html
- jof-3369885-supplementary/Transcriptome KEGG map/ko00270.png
- jof-3369885-supplementary/Transcriptome KEGG map/ko00280.html
- jof-3369885-supplementary/Transcriptome KEGG map/ko00280.png
- jof-3369885-supplementary/Transcriptome KEGG map/ko00290.html
- jof-3369885-supplementary/Transcriptome KEGG map/ko00290.png
- jof-3369885-supplementary/Transcriptome KEGG map/ko00300.html
- jof-3369885-supplementary/Transcriptome KEGG map/ko00300.png
- jof-3369885-supplementary/Transcriptome KEGG map/ko00310.html
- jof-3369885-supplementary/Transcriptome KEGG map/ko00310.png
- jof-3369885-supplementary/Transcriptome KEGG map/ko00311.html
- jof-3369885-supplementary/Transcriptome KEGG map/ko00311.png
- jof-3369885-supplementary/Transcriptome KEGG map/ko00330.html
- jof-3369885-supplementary/Transcriptome KEGG map/ko00330.png
- jof-3369885-supplementary/Transcriptome KEGG map/ko00332.html
- jof-3369885-supplementary/Transcriptome KEGG map/ko00332.png
- jof-3369885-supplementary/Transcriptome KEGG map/ko00340.html
- jof-3369885-supplementary/Transcriptome KEGG map/ko00340.png
- jof-3369885-supplementary/Transcriptome KEGG map/ko00350.html
- jof-3369885-supplementary/Transcriptome KEGG map/ko00350.png
- jof-3369885-supplementary/Transcriptome KEGG map/ko00360.html
- jof-3369885-supplementary/Transcriptome KEGG map/ko00360.png
- jof-3369885-supplementary/Transcriptome KEGG map/ko00380.html
- jof-3369885-supplementary/Transcriptome KEGG map/ko00380.png
- jof-3369885-supplementary/Transcriptome KEGG map/ko00400.html
- jof-3369885-supplementary/Transcriptome KEGG map/ko00400.png
- jof-3369885-supplementary/Transcriptome KEGG map/ko00403.html
- jof-3369885-supplementary/Transcriptome KEGG map/ko00403.png
- jof-3369885-supplementary/Transcriptome KEGG map/ko00404.html
- jof-3369885-supplementary/Transcriptome KEGG map/ko00404.png
- jof-3369885-supplementary/Transcriptome KEGG map/ko00410.html
- jof-3369885-supplementary/Transcriptome KEGG map/ko00410.png
- jof-3369885-supplementary/Transcriptome KEGG map/ko00430.html
- jof-3369885-supplementary/Transcriptome KEGG map/ko00430.png
- jof-3369885-supplementary/Transcriptome KEGG map/ko00440.html
- jof-3369885-supplementary/Transcriptome KEGG map/ko00440.png
- jof-3369885-supplementary/Transcriptome KEGG map/ko00450.html
- jof-3369885-supplementary/Transcriptome KEGG map/ko00450.png
- jof-3369885-supplementary/Transcriptome KEGG map/ko00460.html
- jof-3369885-supplementary/Transcriptome KEGG map/ko00460.png
- jof-3369885-supplementary/Transcriptome KEGG map/ko00472.html
- jof-3369885-supplementary/Transcriptome KEGG map/ko00472.png
- jof-3369885-supplementary/Transcriptome KEGG map/ko00480.html
- jof-3369885-supplementary/Transcriptome KEGG map/ko00480.png
- jof-3369885-supplementary/Transcriptome KEGG map/ko00500.html
- jof-3369885-supplementary/Transcriptome KEGG map/ko00500.png
- jof-3369885-supplementary/Transcriptome KEGG map/ko00510.html
- jof-3369885-supplementary/Transcriptome KEGG map/ko00510.png
- jof-3369885-supplementary/Transcriptome KEGG map/ko00511.html
- jof-3369885-supplementary/Transcriptome KEGG map/ko00511.png
- jof-3369885-supplementary/Transcriptome KEGG map/ko00513.html
- jof-3369885-supplementary/Transcriptome KEGG map/ko00513.png
- jof-3369885-supplementary/Transcriptome KEGG map/ko00514.html
- jof-3369885-supplementary/Transcriptome KEGG map/ko00514.png
- jof-3369885-supplementary/Transcriptome KEGG map/ko00515.html
- jof-3369885-supplementary/Transcriptome KEGG map/ko00515.png
- jof-3369885-supplementary/Transcriptome KEGG map/ko00520.html
- jof-3369885-supplementary/Transcriptome KEGG map/ko00520.png
- jof-3369885-supplementary/Transcriptome KEGG map/ko00523.html
- jof-3369885-supplementary/Transcriptome KEGG map/ko00523.png
- jof-3369885-supplementary/Transcriptome KEGG map/ko00531.html
- jof-3369885-supplementary/Transcriptome KEGG map/ko00531.png
- jof-3369885-supplementary/Transcriptome KEGG map/ko00561.html
- jof-3369885-supplementary/Transcriptome KEGG map/ko00561.png
- jof-3369885-supplementary/Transcriptome KEGG map/ko00562.html
- jof-3369885-supplementary/Transcriptome KEGG map/ko00562.png
[truncated: 148 more entries]
